# Supplementary material for: A Novel Recyclable Strategy for Extraction of Naproxen Sodium from Environmental Water by Amino-Functionalized Immobilized Ionic Liquid Polymers
Source: Molecules. 2025 May 30;30(11):2404. doi: 10.3390/molecules30112404 (PMC12155640; doi:10.3390/molecules30112404)
Supplement: Supplementary file 1 [file molecules-30-02404-s001.zip]

Archive with 1 entries (1 files):
- molecules-3616894-supplementary.pdf
